# Supplementary material for: CD73 is expressed by inflammatory Th17 cells in experimental autoimmune encephalomyelitis but does not limit differentiation or pathogenesis
Source: PLoS One. 2017 Mar 13;12(3):e0173655. doi: 10.1371/journal.pone.0173655 (PMC5348004; doi:10.1371/journal.pone.0173655)
Supplement: S2 File — (XLSX) [file pone.0173655.s002.xlsx]

## Sheet: Figure 1
		Fig 1A - CD73 % in vitro						Fig 1B - CD73 MFI in vitro						Fig 1D - Percentage of CD73+ cells in naïve mice					Fig 1E - MFI of CD73+ cells in naïve mice
		Th0	Th1	Th17	Treg			Th0	Th1	Th17	Treg			FoxP3-		FoxP3+			FoxP3-		FoxP3+
		29.8	9.19	92.9	96.1			594	599	1383	2657			CD44lo	CD44hi				CD44lo	CD44hi
		23.4	6.75	91.6	96.9			577	619	1330	2971			45.2	62	92.2			220	363	525
		17.5	15.1	98.7	99.1			385	366	2696	4043			42.9	58.1	92.8			209	350	540
		19.3	15.4	98	99.7			392	365	2479	5341			7.83	58.8	72.1			111	222	316
		24.1	15.3	97.8	99.4			526	640	1744	3719			43.7	79.7	94.8			150	243	384
		18.8	16.7	97.7	99.6			531	510	1921	3802			23.4	52.7	71.3			192	353	570
		38.8	31.8	94.3	97.6			734	583	1501	2999			41.4	82.7	95			191	353	559
		43	29.2	95.1	97.4			853	610	1633	2942			41.5	83	94.7			296	458	782
	Average	26.8375	17.43	95.7625	98.225		Average	574	536.5	1835.88	3559.25			57	87.4	96.4			299	454	783
	S.D:	9.56944	8.79618	2.66294	1.39156		S.D:	158.947	112.233	504.751	874.076			59	88.5	96.8			216	315	444
														39.6	60.9	90.9			208	340	375
														37.5	70.4	90.7			218	340	410
														35.6	60.2	87.6			207	323	353
														39.1	66.2	90

## Sheet: Figure 2
	Fig 2B - CD73 % in IL-17+ (lymph nodes)						Fig 2C - CD73 % in IFNg+ (lymph nodes)						Fig 2D - CD73 % in GM-CSF+ (lymph nodes)
	d8	d12	d16	d21			d8	d12	d16	d21			d8	d12	d16	d21
	40.4818	46.0035	49.7784	77.1429			32.5033	31.3636	67.3729	90.3226			32.1908	60.3846	76.3699	83.3333
	40.3578	73.8793	64.247	69.0678			34.2368	28.6325	59.375	84.6154			35.1162	70.634	73.2369	77.5934
	42.3664	33.2078	56.7643	80.5621			26.714	35.6757	76.1099	87.037			29.1902	36.7986		84.0708
	38.1457	44.3103	70.4485	82.6087			35.2167	29.3269	75.1613	86.5031			32.783	40.9341		81.1225
	34.0012	44.4816	74.1525	88.6228			34.2185	29.7872	69.2661	88.0734			31.1164	37.1795		79.5276
	51.463	47.2275	68.8385	73.1707			46.7883	44.898		92.8571				48.366		91.8092
	49.098	39.6146	62.069	87.963			46.5901	72.7273		87.2				34.2857		83.7607
	58.204	40.4075	70.4433	76.8907			54.8003	78.2946						34.9673
	48.2381	56.5714		86.4706			46.0905	61.0429						56.1321
	48.8408	62.6638		87.0229			48.4689	67.7215						63.6943
		62.3656		84.6715										65.9864
		58.0389												61.5202
		61.1227												65.3427
	Fig 2E - CD73 % in IL-17+ (CNS)						Fig 2F - CD73 % in IFNg+ (CNS)						Fig 2G - CD73 % in GM-CSF+ (CNS)
		d12	d16	d21				d12	d16	d21				d12	d16	d21
		73.1563	89.6813	78.9474				54.94	81.825	79.9759				67.4502	84.9275	83.3719
		81.8473	86.4937	81.3423				63.5011	77.5342	82.0988				71.1864	81.4426	82.9466
		77.7076	78.7006	79.7661				48.4	68.8272	87.7503				62.3965		87.7637
		79.558	87.8049	78.394				74.2308	76.5886	82.4742				77.8443		85.825
		71.4144	89.5833	72.7346				71.9577	79.6388	78.1818				68.6778		84.989
		57.2304		75.6236				57.6594		82.3944				60.0738		85.7011
		45.2261		70.1643				51.8135		79.4393				59.6517		84.7932

## Sheet: Figure 3
	Fig 3A - IL-17 % in Th0/Th17 - WT vs CD73 KO
		Th0		Th17
		WT	CD73	WT	CD73
		0.2	0.5	29	27.1
		0.17	0.53	23.5	23.2
	Average	0.185	0.515	26.25	25.15
	SD	0.0212132	0.0212132	3.88909	2.75772
	Fig 3B - RORgt % in Th0/Th17 - WT vs CD73 KO
		Th0		Th17
		WT	CD73	WT	CD73
		5.81	3.73	42.1	45.7
		8.41	6.46	38.6	37.1
	Average	7.11	5.095	40.35	41.4
	SD	1.83848	1.9304	2.47487	6.08112
	Fig 3C - FoxP3 % in Th0/Treg - WT vs CD73 KO
		Th0		Th17
		WT	CD73	WT	CD73
		2.47	4.55	89.3	78.6
		2.41	2.56	90.2	73.9
	Average	2.44	3.555	89.75	76.25
	SD	0.0424264	1.40714	0.636396	3.3234

## Sheet: Figure 4
		Fig 4A - EAE Clinical Scores
	day p.i.
		WT																													CD73-/-
	1	0	0	0	0	0	0	0	0	0	0	0	0	0	0	0	0	0	0	0	0	0	0	0	0	0	0	0	0	0	0	0	0	0	0	0	0	0	0	0	0	0	0	0	0	0	0	0	0
	2	0	0	0	0	0	0	0	0	0	0	0	0	0	0	0	0	0	0	0	0	0	0	0	0	0	0	0	0	0	0	0	0	0	0	0	0	0	0	0	0	0	0	0	0	0	0	0	0
	3	0	0	0	0	0	0	0	0	0	0	0	0	0	0	0	0	0	0	0	0	0	0	0	0	0	0	0	0	0	0	0	0	0	0	0	0	0	0	0	0	0	0	0	0	0	0	0	0
	4	0	0	0	0	0	0	0	0	0	0	0	0	0	0	0	0	0	0	0	0	0	0	0	0	0	0	0	0	0	0	0	0	0	0	0	0	0	0	0	0	0	0	0	0	0	0	0	0
	5	0	0	0	0	0	0	0	0	0	0	0	0	0	0	0	0	0	0	0	0	0	0	0	0	0	0	0	0	0	0	0	0	0	0	0	0	0	0	0	0	0	0	0	0	0	0	0	0
	6	0	0	0	0	0	0	0	0	0	0	0	0	0	0	0	0	0	0	0	0	0	0	0	0	0	0	0	0	0	0	0	0	0	0	0	0	0	0	0	0	0	0	0	0	0	0	0	0
	7	0	0	0	0	0	0	0	0	0	0	0	0	0	0	0	0	0	0	0	0	0	0	0	0	0	0	0	0	0	0	0	0	0	0	0	0	0	0	0	0	0	0	0	0	0	0	0	0
	8	0	0	0	0	0	0	0	0	0	0	0	0	0	0	0	0	0	0	0	0	0	0	0	0	0	0	0	0	0	0	0	0	0	0	0	0	0	0	0	0	0	0	0	0	0	0	0	0
	9	2	2	1	0	0	0	0	0	1	0	0	0	0	0	1	0	0	0	0	0	0	0	0	0	0	1	0	0	0	0	0	0	0	0	0	0	0	0	0	0	0	0	0	1	0	0	0	0
	10	4	2	2	0	0	0	0	1	1	0	1	0	0	0	1	0	0	0	0	0	0	0	0	0	0	2	1	0	0	0	0.5	0	0	0	0	0	0	0	0	0	0	1	0	1	0	1	0	0
	11	4	2	3	1	1	0	0	2	1	0	2	0	0	1	2	1	0	0	1	0	1	0	0	0	0	2	3	0	0	1	1	1	0	0	1	1	0	1	0	0	0	2	0	1	0	2	0	0
	12	3	2	4	3	2	0	0	4	2	0	4	0	0	2	4	1	0	0	3	0	2	0	0	0	0	3	4	0	0	2	1	2	1	0	3	2	2	2	0	0	0	3	0.5	2	1	4	0	0
	13	3	2	4	4	4	0	0	4	4	0	4	3	3	4	4	3	2	2	3	0	3	2	0	0	0	4	4	0	0	3	2	2	2	1	3	2	2	2	0.5	0	0	3	1	2	2	3	3	0
	14	3	2	4	3	4	0	0	4	4	2	4	3	4	4	4	4	1	4	4	2	3	4	1	0	0	5	4	0	0	3	2	2	2	2	3	2	3	3	0.5	0	0	4	4	2	2	4	4	1
	15	3	3	4	3	4	0	0	4	3	3	4	4	4	4	4	4	3	3	2	4	3	4	4	1	4	4	4	0	0	3	2	3	2	2	3	3	4	4	2	2	1	4	4	3	2	4	4	1
	16	4	3	3	3	4	0	0	4	3	4	3	4	4	4	4	4	4	4	2	4	3	4	3	2	4	4	4	0	0	4	3	3	2	2	4	3	6	4	4	3	2	4	4	3	3	4	4	2
	17								3	4								4	3	2	4	3	3	4	3	4																	4	4	3	4	4	6	3
	18								3	4								4	3	3	4	3	4	4	4	4																	4	4	3	4	4	6	3
	19								2	2								4	4	4	4	3																					4	4	3	4	4
	20								2	1								4	4	4	4	3																					3	3	4	3	4
	21								2	2								3	4	4	4	3																					3	3	3	3	3
[truncated: 11 more columns]

## Sheet: Figure 5
	Fig 5A - % of CD73+ cells from cytokine-producing cells in the draining lymph nodes during EAE
	Day 12		WT												CD73-/-
		IFNg+	2.27	2.38	3.12	2.12	1.97	2.07	0.48	0.49	4.88	3.93			2.17	2.27	2.77	2.65	2.55	1.86	1.1	1.64
		IL-17+	5.8	5.99	6.44	4.66	5.89	3.5	5.55	4.56	12.15				4.91	5.69	6.54	7.56	6.74	15.38	8.81	8.55
		GM-CSF+	2.96	3.33	2.3	3.1	2.47	2.35	1.57	1.47	8.41	15.62			2.8	3.81	3.44	3.44	4.63	6.05	4.04	4.49
	Day 16		WT												CD73-/-
		IFNg+	5.52	7.57	11.09	7.49	5	4.22	5.21	3.32	4.47	10.92	6.99		4.93	4.59	5.24	8.39	7.26	13.09	7.79
		IL-17+	6.48	4.47	6.96	5.77	4.95	3.51	5.23	2.35	4.58	1.68	1.78		3.13	3.09	3.7	6.96	3.3	5.04	5.03
		GM-CSF+	7.84	8.87											6.81	6.46	6.75	12.3
	Day 21		WT												CD73-/-
		IFNg+	1.79	1.79	1.6	2.43	1.5	2.24	1.67						1.46	2.68	2.35	1.53	1.72
		IL-17+	2.03	2.34	3.2	2.95	2.17	3.73	3.09						2.24	3.91	3.44	2.02	2.07
		GM-CSF+	1.98	1.93	2.83	4.05	2.52	3.39	4.7						2.01	2.3	2.4	1.89	1.85
	Fig 5B - number of cytokine-expressing cells that express CD73 infiltrating CNS during EAE
	Day 12		WT												CD73-/-
		IFNg+	7088	2923	21453	2887	4888	1638	14112	18551	1745	360			3801	5556	1460	775	1250	5989	720	8734
		IL-17+	15564.9	5903	45344.7	11668.6	21462.1	4466.1	45162	31676	3123	1777			7509.6	26256	9129	3674.7	5795	31537	3566	44477
		GM-CSF+	7184.6	2745.1	40703.7	5284.7	12866.6	1991.7	57626	58442	2659	1030			3420.1	16106	4407.2	1174	2434.2	16038	2019	25418
	Day 16		WT												CD73-/-
		IFNg+	47526	32605	119786	213199	68923	188348							55830	63923	59987	34381	322313	566632	54768	35531	91964	90013
		IL-17+	35137	32088	24011	125532	32598	53397							79773	97465	27619	48269	59204	122519	19120	23840	49700	44237
		GM-CSF+	73613	48856											101125	114721	75337	57946
	Day 21		WT												CD73-/-
		IFNg+	3666	3719	10250	7379	5483	18822	7824						663	433	39381	11690	9287
		IL-17+	4822	4780	6904	8605	5388	18537	10778						1493	1079	31563	11425	9094
		GM-CSF+	8015	6545	16800	23748	9760	33226	19807						2758	867	71311	24946	22494
	Fig 5C - IL-17 ELISA of MOG-rechallenged draining lymph nodes in EAE													Fig 5D - % of FoxP3+ T cells in lymph nodes and CNS during EAE
	Day 12		WT					CD73-/-								WT							CD73-/-
		media	0.24225	0	0.01398	0.01255	0.54944	0.29902	0.61671	0.15266	1.00479			Lymph Node	Day 8	6.05	7.93	7.77	6.76	7.71	9.25		8.29	7.87	7.79	6.45	6.92	7.09
		MOG	2.5799	2.20914	4.8622	3.64704	6.63786	3.5627	1.65116	2.9429	3.88718				Day 12	8.84	10.4	7.68	10.4	11	11		8.82	8.29	10.7	10.8	10.5
		MOG + IL23	6.97183	12.1679	9.38733	12.4749	20.9844	14.2089	19.8125	15.0813	20.9844				Day 16	8.96	12.4						12.5	12.3	10.9	9.93
															Day 21	8.55	8.46	7.62	9.07	9.38	12.2	11.4	7.97	11.2	8.89	7.69	7.58
	Day 16		WT			CD73-/-
		media	0.10154	0.08076	0.042772	0	0.139302									WT							CD73-/-
		MOG	2.69434	3.01209	3.7345	3.63227	1.66079							CNS	Day 12	5.68	8.82	8.61	8.34	10	7.81		9.21	13.2	8.66	10.3	4.13
		MOG + IL23	13.4115	8.6019	11.4978	14.0893	6.02513								Day 16	16.4	17.2						17.5	23.2	8.23	17.8
															Day 21	19.5	19.5	14.1	8.07	15.4	17.4	19.5	12.6	18.5	17.6	12.8	14.1
